# Supplementary material for: Boosting NAD ameliorates hematopoietic impairment linked to short telomeres in vivo
Source: GeroScience. 2023 Feb 24;45(4):2213–28. doi: 10.1007/s11357-023-00752-2 (PMC10651621; doi:10.1007/s11357-023-00752-2)
Supplement: Supplementary file 9 — (XLSX 36 kb) [file 11357_2023_752_MOESM5_ESM.xlsx]

## Sheet: serum
Supplementary Table 1. Cytokine levels in Tert-/- serum
Mouse (ID)	Genotype	Treatment	Sex	Treatment duration	Age (endpoint collection)	Tissue	cytokine/chemokine	pg/mL
4007	G3 KO	vehicle	F	8 weeks	8 months	serum	Eotaxin	1375.69
4004	G3 KO	vehicle	F	8 weeks	8 months	serum		1573.66
4345	G3 KO	vehicle	F	8 weeks	4 months	serum		1229.58
4135	G3 KO	vehicle	M	16 weeks	8 months	serum		1186.6
4136	G3 KO	vehicle	M	16 weeks	8 months	serum		1046.78
4139	G3 KO	vehicle	F	16 weeks	8 months	serum		1047.47
4346	G3 KO	vehicle	F	16 weeks	4 months	serum		1133.24
4006	G3 KO	NR	F	8 weeks	8 months	serum		1707.61
4005	G3 KO	NR	F	8 weeks	8 months	serum		1520.52
4347	G3 KO	NR	F	8 weeks	4 months	serum		1038.87
4140	G3 KO	NR	F	16 weeks	8 months	serum		1031.04
4141	G3 KO	NR	F	16 weeks	8 months	serum		967.44
4137	G3 KO	NR	M	16 weeks	8 months	serum		816.36
4348	G3 KO	NR	F	16 weeks	4 months	serum		1209.49
4024	G1 KO	vehicle	M	8 weeks	7 months	serum		1016.87
4029	G1 KO	vehicle	F	16 weeks	9 months	serum		1036.19
4353	G1 KO	vehicle	F	16 weeks	6 months	serum		783.2
4183	G1 KO	vehicle	F	16 weeks	7 months	serum		734.51
4007	G3 KO	vehicle	F	8 weeks	8 months	serum	G-CSF	7205.71
4004	G3 KO	vehicle	F	8 weeks	8 months	serum		2299.86
4345	G3 KO	vehicle	F	8 weeks	4 months	serum		559.55
4135	G3 KO	vehicle	M	16 weeks	8 months	serum		3513.48
4136	G3 KO	vehicle	M	16 weeks	8 months	serum		35824.2
4139	G3 KO	vehicle	F	16 weeks	8 months	serum		13740.5
4346	G3 KO	vehicle	F	16 weeks	4 months	serum		3804.11
4006	G3 KO	NR	F	8 weeks	8 months	serum		7073.23
4005	G3 KO	NR	F	8 weeks	8 months	serum		6284.13
4347	G3 KO	NR	F	8 weeks	4 months	serum		2208.23
4140	G3 KO	NR	F	16 weeks	8 months	serum		2633.74
4141	G3 KO	NR	F	16 weeks	8 months	serum		4789.91
4137	G3 KO	NR	M	16 weeks	8 months	serum		8925.68
4348	G3 KO	NR	F	16 weeks	4 months	serum		549.12
4024	G1 KO	vehicle	M	8 weeks	7 months	serum		1321.36
4029	G1 KO	vehicle	F	16 weeks	9 months	serum		424.38
4353	G1 KO	vehicle	F	16 weeks	6 months	serum		1709.42
4183	G1 KO	vehicle	F	16 weeks	7 months	serum		729.58
4007	G3 KO	vehicle	F	8 weeks	8 months	serum	GM-CSF	6.14
4004	G3 KO	vehicle	F	8 weeks	8 months	serum		0
4345	G3 KO	vehicle	F	8 weeks	4 months	serum		0
4135	G3 KO	vehicle	M	16 weeks	8 months	serum		0
4136	G3 KO	vehicle	M	16 weeks	8 months	serum		18.67
4139	G3 KO	vehicle	F	16 weeks	8 months	serum		37.91
4346	G3 KO	vehicle	F	16 weeks	4 months	serum		8.11
4006	G3 KO	NR	F	8 weeks	8 months	serum		0
4005	G3 KO	NR	F	8 weeks	8 months	serum		70.41
4347	G3 KO	NR	F	8 weeks	4 months	serum		30.31
4140	G3 KO	NR	F	16 weeks	8 months	serum		0
4141	G3 KO	NR	F	16 weeks	8 months	serum		19.42
4137	G3 KO	NR	M	16 weeks	8 months	serum		5.87
4348	G3 KO	NR	F	16 weeks	4 months	serum		0
4024	G1 KO	vehicle	M	8 weeks	7 months	serum		0
4029	G1 KO	vehicle	F	16 weeks	9 months	serum		0
4353	G1 KO	vehicle	F	16 weeks	6 months	serum		0
4183	G1 KO	vehicle	F	16 weeks	7 months	serum		16.19
4007	G3 KO	vehicle	F	8 weeks	8 months	serum	IFN-γ	0.3
4004	G3 KO	vehicle	F	8 weeks	8 months	serum		10.15
4345	G3 KO	vehicle	F	8 weeks	4 months	serum		5.08
4135	G3 KO	vehicle	M	16 weeks	8 months	serum		5.08
4136	G3 KO	vehicle	M	16 weeks	8 months	serum		7.26
4139	G3 KO	vehicle	F	16 weeks	8 months	serum		4.15
4346	G3 KO	vehicle	F	16 weeks	4 months	serum		8.09
4006	G3 KO	NR	F	8 weeks	8 months	serum		2.76
4005	G3 KO	NR	F	8 weeks	8 months	serum		7.68
4347	G3 KO	NR	F	8 weeks	4 months	serum		64.2
4140	G3 KO	NR	F	16 weeks	8 months	serum		2.11
4141	G3 KO	NR	F	16 weeks	8 months	serum		32
4137	G3 KO	NR	M	16 weeks	8 months	serum		1.1
4348	G3 KO	NR	F	16 weeks	4 months	serum		3.84
4024	G1 KO	vehicle	M	8 weeks	7 months	serum		0.22
4029	G1 KO	vehicle	F	16 weeks	9 months	serum		0.6
4353	G1 KO	vehicle	F	16 weeks	6 months	serum		0.6
4183	G1 KO	vehicle	F	16 weeks	7 months	serum		2.89
4007	G3 KO	vehicle	F	8 weeks	8 months	serum	IL-1α	300.1
4004	G3 KO	vehicle	F	8 weeks	8 months	serum		557.47
4345	G3 KO	vehicle	F	8 weeks	4 months	serum		652.96
4135	G3 KO	vehicle	M	16 weeks	8 months	serum		403.04
4136	G3 KO	vehicle	M	16 weeks	8 months	serum		176.89
4139	G3 KO	vehicle	F	16 weeks	8 months	serum		228.47
4346	G3 KO	vehicle	F	16 weeks	4 months	serum		117.54
4006	G3 KO	NR	F	8 weeks	8 months	serum		458.28
4005	G3 KO	NR	F	8 weeks	8 months	serum		880.25
4347	G3 KO	NR	F	8 weeks	4 months	serum		336.67
4140	G3 KO	NR	F	16 weeks	8 months	serum		240.09
4141	G3 KO	NR	F	16 weeks	8 months	serum		174.7
4137	G3 KO	NR	M	16 weeks	8 months	serum		364.87
4348	G3 KO	NR	F	16 weeks	4 months	serum		724.15
4024	G1 KO	vehicle	M	8 weeks	7 months	serum		620.18
4029	G1 KO	vehicle	F	16 weeks	9 months	serum		781.74
4353	G1 KO	vehicle	F	16 weeks	6 months	serum		789.25
4183	G1 KO	vehicle	F	16 weeks	7 months	serum		479.54
4007	G3 KO	vehicle	F	8 weeks	8 months	serum	IL-1β	3.29
4004	G3 KO	vehicle	F	8 weeks	8 months	serum		144.23
4345	G3 KO	vehicle	F	8 weeks	4 months	serum		5.34
4135	G3 KO	vehicle	M	16 weeks	8 months	serum		4.42
4136	G3 KO	vehicle	M	16 weeks	8 months	serum		868.17
4139	G3 KO	vehicle	F	16 weeks	8 months	serum		9.3
4346	G3 KO	vehicle	F	16 weeks	4 months	serum		2.47
4006	G3 KO	NR	F	8 weeks	8 months	serum		5.57
4005	G3 KO	NR	F	8 weeks	8 months	serum		4.65
4347	G3 KO	NR	F	8 weeks	4 months	serum		34.33
4140	G3 KO	NR	F	16 weeks	8 months	serum		3.04
4141	G3 KO	NR	F	16 weeks	8 months	serum		18.01
4137	G3 KO	NR	M	16 weeks	8 months	serum		2.7
4348	G3 KO	NR	F	16 weeks	4 months	serum		7.55
4024	G1 KO	vehicle	M	8 weeks	7 months	serum		2.81
4029	G1 KO	vehicle	F	16 weeks	9 months	serum		3.73
4353	G1 KO	vehicle	F	16 weeks	6 months	serum		2.93
4183	G1 KO	vehicle	F	16 weeks	7 months	serum		2.36
4007	G3 KO	vehicle	F	8 weeks	8 months	serum	IL-2	3.29
4004	G3 KO	vehicle	F	8 weeks	8 months	serum		14.18
4345	G3 KO	vehicle	F	8 weeks	4 months	serum		14.4
4135	G3 KO	vehicle	M	16 weeks	8 months	serum		10.96
4136	G3 KO	vehicle	M	16 weeks	8 months	serum		13.96
4139	G3 KO	vehicle	F	16 weeks	8 months	serum		18.94
4346	G3 KO	vehicle	F	16 weeks	4 months	serum		3.51
4006	G3 KO	NR	F	8 weeks	8 months	serum		4.62
4005	G3 KO	NR	F	8 weeks	8 months	serum		44.67
4347	G3 KO	NR	F	8 weeks	4 months	serum		215.4
4140	G3 KO	NR	F	16 weeks	8 months	serum		3.84
4141	G3 KO	NR	F	16 weeks	8 months	serum		91.79
4137	G3 KO	NR	M	16 weeks	8 months	serum		5.29
4348	G3 KO	NR	F	16 weeks	4 months	serum		12.96
4024	G1 KO	vehicle	M	8 weeks	7 months	serum		2.62
4029	G1 KO	vehicle	F	16 weeks	9 months	serum		3.73
4353	G1 KO	vehicle	F	16 weeks	6 months	serum		4.18
4183	G1 KO	vehicle	F	16 weeks	7 months	serum		7.51
4007	G3 KO	vehicle	F	8 weeks	8 months	serum	IL-3	0
4004	G3 KO	vehicle	F	8 weeks	8 months	serum		3.42
4345	G3 KO	vehicle	F	8 weeks	4 months	serum		0
4135	G3 KO	vehicle	M	16 weeks	8 months	serum		2.08
4136	G3 KO	vehicle	M	16 weeks	8 months	serum		6555.08
4139	G3 KO	vehicle	F	16 weeks	8 months	serum		0
4346	G3 KO	vehicle	F	16 weeks	4 months	serum		0
4006	G3 KO	NR	F	8 weeks	8 months	serum		0.88
4005	G3 KO	NR	F	8 weeks	8 months	serum		0
4347	G3 KO	NR	F	8 weeks	4 months	serum		2.18
4140	G3 KO	NR	F	16 weeks	8 months	serum		0
4141	G3 KO	NR	F	16 weeks	8 months	serum		0
4137	G3 KO	NR	M	16 weeks	8 months	serum		0
4348	G3 KO	NR	F	16 weeks	4 months	serum		2.08
4024	G1 KO	vehicle	M	8 weeks	7 months	serum		0
4029	G1 KO	vehicle	F	16 weeks	9 months	serum		0
4353	G1 KO	vehicle	F	16 weeks	6 months	serum		0
4183	G1 KO	vehicle	F	16 weeks	7 months	serum		0.83
4007	G3 KO	vehicle	F	8 weeks	8 months	serum	IL-4	0.13
4004	G3 KO	vehicle	F	8 weeks	8 months	serum		10.06
4345	G3 KO	vehicle	F	8 weeks	4 months	serum		2.06
4135	G3 KO	vehicle	M	16 weeks	8 months	serum		0.94
4136	G3 KO	vehicle	M	16 weeks	8 months	serum		52.3
4139	G3 KO	vehicle	F	16 weeks	8 months	serum		0.3
4346	G3 KO	vehicle	F	16 weeks	4 months	serum		2.69
4006	G3 KO	NR	F	8 weeks	8 months	serum		1.9
4005	G3 KO	NR	F	8 weeks	8 months	serum		0.64
4347	G3 KO	NR	F	8 weeks	4 months	serum		103.61
4140	G3 KO	NR	F	16 weeks	8 months	serum		0.41
4141	G3 KO	NR	F	16 weeks	8 months	serum		21.88
4137	G3 KO	NR	M	16 weeks	8 months	serum		0.48
4348	G3 KO	NR	F	16 weeks	4 months	serum		0.25
4024	G1 KO	vehicle	M	8 weeks	7 months	serum		0.72
4029	G1 KO	vehicle	F	16 weeks	9 months	serum		0.34
4353	G1 KO	vehicle	F	16 weeks	6 months	serum		0.41
4183	G1 KO	vehicle	F	16 weeks	7 months	serum		0.37
4007	G3 KO	vehicle	F	8 weeks	8 months	serum	IL-5	6.87
4004	G3 KO	vehicle	F	8 weeks	8 months	serum		45.45
4345	G3 KO	vehicle	F	8 weeks	4 months	serum		8.75
4135	G3 KO	vehicle	M	16 weeks	8 months	serum		1.24
4136	G3 KO	vehicle	M	16 weeks	8 months	serum		559.39
4139	G3 KO	vehicle	F	16 weeks	8 months	serum		1.97
4346	G3 KO	vehicle	F	16 weeks	4 months	serum		3.86
4006	G3 KO	NR	F	8 weeks	8 months	serum		13.92
4005	G3 KO	NR	F	8 weeks	8 months	serum		5
4347	G3 KO	NR	F	8 weeks	4 months	serum		61.85
4140	G3 KO	NR	F	16 weeks	8 months	serum		2.82
4141	G3 KO	NR	F	16 weeks	8 months	serum		21.59
4137	G3 KO	NR	M	16 weeks	8 months	serum		0
4348	G3 KO	NR	F	16 weeks	4 months	serum		3.91
4024	G1 KO	vehicle	M	8 weeks	7 months	serum		2.62
4029	G1 KO	vehicle	F	16 weeks	9 months	serum		3.73
4353	G1 KO	vehicle	F	16 weeks	6 months	serum		4.18
4183	G1 KO	vehicle	F	16 weeks	7 months	serum		7.51
4007	G3 KO	vehicle	F	8 weeks	8 months	serum	IL-6	208.54
4004	G3 KO	vehicle	F	8 weeks	8 months	serum		110.48
4345	G3 KO	vehicle	F	8 weeks	4 months	serum		19.2
4135	G3 KO	vehicle	M	16 weeks	8 months	serum		152.93
4136	G3 KO	vehicle	M	16 weeks	8 months	serum		2940.66
4139	G3 KO	vehicle	F	16 weeks	8 months	serum		125.25
4346	G3 KO	vehicle	F	16 weeks	4 months	serum		52.21
4006	G3 KO	NR	F	8 weeks	8 months	serum		37.65
4005	G3 KO	NR	F	8 weeks	8 months	serum		52.61
4347	G3 KO	NR	F	8 weeks	4 months	serum		91.54
4140	G3 KO	NR	F	16 weeks	8 months	serum		103.79
4141	G3 KO	NR	F	16 weeks	8 months	serum		311.8
4137	G3 KO	NR	M	16 weeks	8 months	serum		98.81
4348	G3 KO	NR	F	16 weeks	4 months	serum		25.83
4024	G1 KO	vehicle	M	8 weeks	7 months	serum		35.94
4029	G1 KO	vehicle	F	16 weeks	9 months	serum		81.67
4353	G1 KO	vehicle	F	16 weeks	6 months	serum		2.5
4183	G1 KO	vehicle	F	16 weeks	7 months	serum		1.94
4007	G3 KO	vehicle	F	8 weeks	8 months	serum	IL-7	7.93
4004	G3 KO	vehicle	F	8 weeks	8 months	serum		0.37
4345	G3 KO	vehicle	F	8 weeks	4 months	serum		0
4135	G3 KO	vehicle	M	16 weeks	8 months	serum		0
4136	G3 KO	vehicle	M	16 weeks	8 months	serum		836.52
4139	G3 KO	vehicle	F	16 weeks	8 months	serum		7.07
4346	G3 KO	vehicle	F	16 weeks	4 months	serum		27.3
4006	G3 KO	NR	F	8 weeks	8 months	serum		59.33
4005	G3 KO	NR	F	8 weeks	8 months	serum		11
4347	G3 KO	NR	F	8 weeks	4 months	serum		4.2
4140	G3 KO	NR	F	16 weeks	8 months	serum		1.61
4141	G3 KO	NR	F	16 weeks	8 months	serum		290.2
4137	G3 KO	NR	M	16 weeks	8 months	serum		0
4348	G3 KO	NR	F	16 weeks	4 months	serum		1593.16
4024	G1 KO	vehicle	M	8 weeks	7 months	serum		31.31
4029	G1 KO	vehicle	F	16 weeks	9 months	serum		0
4353	G1 KO	vehicle	F	16 weeks	6 months	serum		62.56
4183	G1 KO	vehicle	F	16 weeks	7 months	serum		342.85
4007	G3 KO	vehicle	F	8 weeks	8 months	serum	IL-10	0
4004	G3 KO	vehicle	F	8 weeks	8 months	serum		137.4
4345	G3 KO	vehicle	F	8 weeks	4 months	serum		13.21
4135	G3 KO	vehicle	M	16 weeks	8 months	serum		14.58
4136	G3 KO	vehicle	M	16 weeks	8 months	serum		15864.4
4139	G3 KO	vehicle	F	16 weeks	8 months	serum		8.66
4346	G3 KO	vehicle	F	16 weeks	4 months	serum		15.18
4006	G3 KO	NR	F	8 weeks	8 months	serum		23.45
4005	G3 KO	NR	F	8 weeks	8 months	serum		13.97
4347	G3 KO	NR	F	8 weeks	4 months	serum		106.54
4140	G3 KO	NR	F	16 weeks	8 months	serum		3.39
4141	G3 KO	NR	F	16 weeks	8 months	serum		47.14
4137	G3 KO	NR	M	16 weeks	8 months	serum		10.48
4348	G3 KO	NR	F	16 weeks	4 months	serum		18.85
4024	G1 KO	vehicle	M	8 weeks	7 months	serum		5.65
4029	G1 KO	vehicle	F	16 weeks	9 months	serum		5.19
4353	G1 KO	vehicle	F	16 weeks	6 months	serum		6.55
4183	G1 KO	vehicle	F	16 weeks	7 months	serum		4.29
4007	G3 KO	vehicle	F	8 weeks	8 months	serum	IL-12p70	0
4004	G3 KO	vehicle	F	8 weeks	8 months	serum		1045.43
4345	G3 KO	vehicle	F	8 weeks	4 months	serum		12.98
4135	G3 KO	vehicle	M	16 weeks	8 months	serum		110
4136	G3 KO	vehicle	M	16 weeks	8 months	serum		13524.6
4139	G3 KO	vehicle	F	16 weeks	8 months	serum		20.51
4346	G3 KO	vehicle	F	16 weeks	4 months	serum		33.2
4006	G3 KO	NR	F	8 weeks	8 months	serum		83.42
4005	G3 KO	NR	F	8 weeks	8 months	serum		59.39
4347	G3 KO	NR	F	8 weeks	4 months	serum		251.29
4140	G3 KO	NR	F	16 weeks	8 months	serum		0
4141	G3 KO	NR	F	16 weeks	8 months	serum		160.22
4137	G3 KO	NR	M	16 weeks	8 months	serum		20.51
4348	G3 KO	NR	F	16 weeks	4 months	serum		0
4024	G1 KO	vehicle	M	8 weeks	7 months	serum		0
4029	G1 KO	vehicle	F	16 weeks	9 months	serum		12.2
4353	G1 KO	vehicle	F	16 weeks	6 months	serum		5.61
4183	G1 KO	vehicle	F	16 weeks	7 months	serum		11.41
4007	G3 KO	vehicle	F	8 weeks	8 months	serum	IL-13	14.08
4004	G3 KO	vehicle	F	8 weeks	8 months	serum		44.34
4345	G3 KO	vehicle	F	8 weeks	4 months	serum		40.28
4135	G3 KO	vehicle	M	16 weeks	8 months	serum		26.14
4136	G3 KO	vehicle	M	16 weeks	8 months	serum		152.07
4139	G3 KO	vehicle	F	16 weeks	8 months	serum		146.73
4346	G3 KO	vehicle	F	16 weeks	4 months	serum		30.93
4006	G3 KO	NR	F	8 weeks	8 months	serum		22.89
4005	G3 KO	NR	F	8 weeks	8 months	serum		2.88
4347	G3 KO	NR	F	8 weeks	4 months	serum		151.18
4140	G3 KO	NR	F	16 weeks	8 months	serum		12.96
4141	G3 KO	NR	F	16 weeks	8 months	serum		89.71
4137	G3 KO	NR	M	16 weeks	8 months	serum		11.85
4348	G3 KO	NR	F	16 weeks	4 months	serum		37.71
4024	G1 KO	vehicle	M	8 weeks	7 months	serum		23.44
4029	G1 KO	vehicle	F	16 weeks	9 months	serum		13.52
4353	G1 KO	vehicle	F	16 weeks	6 months	serum		22.89
4183	G1 KO	vehicle	F	16 weeks	7 months	serum		52.82
4007	G3 KO	vehicle	F	8 weeks	8 months	serum	IL-15	54.15
4004	G3 KO	vehicle	F	8 weeks	8 months	serum		27.97
4345	G3 KO	vehicle	F	8 weeks	4 months	serum		2.05
4135	G3 KO	vehicle	M	16 weeks	8 months	serum		0
4136	G3 KO	vehicle	M	16 weeks	8 months	serum		27799.9
4139	G3 KO	vehicle	F	16 weeks	8 months	serum		38,27
4346	G3 KO	vehicle	F	16 weeks	4 months	serum		8.26
4006	G3 KO	NR	F	8 weeks	8 months	serum		668.28
4005	G3 KO	NR	F	8 weeks	8 months	serum		0
4347	G3 KO	NR	F	8 weeks	4 months	serum		41.89
4140	G3 KO	NR	F	16 weeks	8 months	serum		28.64
4141	G3 KO	NR	F	16 weeks	8 months	serum		3519.2
4137	G3 KO	NR	M	16 weeks	8 months	serum		2.67
4348	G3 KO	NR	F	16 weeks	4 months	serum		13729.7
4024	G1 KO	vehicle	M	8 weeks	7 months	serum		257.94
4029	G1 KO	vehicle	F	16 weeks	9 months	serum		11.38
4353	G1 KO	vehicle	F	16 weeks	6 months	serum		543.71
4183	G1 KO	vehicle	F	16 weeks	7 months	serum		4264.61
4007	G3 KO	vehicle	F	8 weeks	8 months	serum	IL-17	15.2
4004	G3 KO	vehicle	F	8 weeks	8 months	serum		14.48
4345	G3 KO	vehicle	F	8 weeks	4 months	serum		14.01
4135	G3 KO	vehicle	M	16 weeks	8 months	serum		47.33
4136	G3 KO	vehicle	M	16 weeks	8 months	serum		95.83
4139	G3 KO	vehicle	F	16 weeks	8 months	serum		5.68
4346	G3 KO	vehicle	F	16 weeks	4 months	serum		35.2
4006	G3 KO	NR	F	8 weeks	8 months	serum		26.1
4005	G3 KO	NR	F	8 weeks	8 months	serum		14.78
4347	G3 KO	NR	F	8 weeks	4 months	serum		17.87
4140	G3 KO	NR	F	16 weeks	8 months	serum		28.43
4141	G3 KO	NR	F	16 weeks	8 months	serum		8.53
4137	G3 KO	NR	M	16 weeks	8 months	serum		32.75
4348	G3 KO	NR	F	16 weeks	4 months	serum		15.82
4024	G1 KO	vehicle	M	8 weeks	7 months	serum		23.07
4029	G1 KO	vehicle	F	16 weeks	9 months	serum		11.43
4353	G1 KO	vehicle	F	16 weeks	6 months	serum		8.98
4183	G1 KO	vehicle	F	16 weeks	7 months	serum		2.18
4007	G3 KO	vehicle	F	8 weeks	8 months	serum	KC	139.08
4004	G3 KO	vehicle	F	8 weeks	8 months	serum		25.75
4345	G3 KO	vehicle	F	8 weeks	4 months	serum		246.81
4135	G3 KO	vehicle	M	16 weeks	8 months	serum		261.15
4136	G3 KO	vehicle	M	16 weeks	8 months	serum		282.47
4139	G3 KO	vehicle	F	16 weeks	8 months	serum		543.67
4346	G3 KO	vehicle	F	16 weeks	4 months	serum		185.15
4006	G3 KO	NR	F	8 weeks	8 months	serum		165.27
4005	G3 KO	NR	F	8 weeks	8 months	serum		151.87
4347	G3 KO	NR	F	8 weeks	4 months	serum		599.3
4140	G3 KO	NR	F	16 weeks	8 months	serum		114.14
4141	G3 KO	NR	F	16 weeks	8 months	serum		151.4
4137	G3 KO	NR	M	16 weeks	8 months	serum		220.6
4348	G3 KO	NR	F	16 weeks	4 months	serum		81.95
4024	G1 KO	vehicle	M	8 weeks	7 months	serum		87.62
4029	G1 KO	vehicle	F	16 weeks	9 months	serum		143.92
4353	G1 KO	vehicle	F	16 weeks	6 months	serum		109.72
4183	G1 KO	vehicle	F	16 weeks	7 months	serum		78.03
4007	G3 KO	vehicle	F	8 weeks	8 months	serum	LIF	0.29
4004	G3 KO	vehicle	F	8 weeks	8 months	serum		0
4345	G3 KO	vehicle	F	8 weeks	4 months	serum		0.12
4135	G3 KO	vehicle	M	16 weeks	8 months	serum		0
4136	G3 KO	vehicle	M	16 weeks	8 months	serum		47.07
4139	G3 KO	vehicle	F	16 weeks	8 months	serum		0
4346	G3 KO	vehicle	F	16 weeks	4 months	serum		0
4006	G3 KO	NR	F	8 weeks	8 months	serum		4.08
4005	G3 KO	NR	F	8 weeks	8 months	serum		0
4347	G3 KO	NR	F	8 weeks	4 months	serum		0
4140	G3 KO	NR	F	16 weeks	8 months	serum		2.34
4141	G3 KO	NR	F	16 weeks	8 months	serum		3.38
4137	G3 KO	NR	M	16 weeks	8 months	serum		0.01
4348	G3 KO	NR	F	16 weeks	4 months	serum		79.03
4024	G1 KO	vehicle	M	8 weeks	7 months	serum		26.46
4029	G1 KO	vehicle	F	16 weeks	9 months	serum		0
4353	G1 KO	vehicle	F	16 weeks	6 months	serum		0.53
4183	G1 KO	vehicle	F	16 weeks	7 months	serum		63.52
4007	G3 KO	vehicle	F	8 weeks	8 months	serum	LIX	5821.88
4004	G3 KO	vehicle	F	8 weeks	8 months	serum		2601.4
4345	G3 KO	vehicle	F	8 weeks	4 months	serum		3966.38
4135	G3 KO	vehicle	M	16 weeks	8 months	serum		3050.92
4136	G3 KO	vehicle	M	16 weeks	8 months	serum		3604.03
4139	G3 KO	vehicle	F	16 weeks	8 months	serum		3163.28
4346	G3 KO	vehicle	F	16 weeks	4 months	serum		638.16
4006	G3 KO	NR	F	8 weeks	8 months	serum		5316.26
4005	G3 KO	NR	F	8 weeks	8 months	serum		6855.22
4347	G3 KO	NR	F	8 weeks	4 months	serum		3319.18
4140	G3 KO	NR	F	16 weeks	8 months	serum		1969.52
4141	G3 KO	NR	F	16 weeks	8 months	serum		2031.06
4137	G3 KO	NR	M	16 weeks	8 months	serum		2965.1
4348	G3 KO	NR	F	16 weeks	4 months	serum		1955.81
4024	G1 KO	vehicle	M	8 weeks	7 months	serum		4501.68
4029	G1 KO	vehicle	F	16 weeks	9 months	serum		4039.42
4353	G1 KO	vehicle	F	16 weeks	6 months	serum		5004.72
4183	G1 KO	vehicle	F	16 weeks	7 months	serum		4397.73
4007	G3 KO	vehicle	F	8 weeks	8 months	serum	MCP-1	171.38
4004	G3 KO	vehicle	F	8 weeks	8 months	serum		636.41
4345	G3 KO	vehicle	F	8 weeks	4 months	serum		37.91
4135	G3 KO	vehicle	M	16 weeks	8 months	serum		45.79
4136	G3 KO	vehicle	M	16 weeks	8 months	serum		5515.53
4139	G3 KO	vehicle	F	16 weeks	8 months	serum		94.97
4346	G3 KO	vehicle	F	16 weeks	4 months	serum		50.37
4006	G3 KO	NR	F	8 weeks	8 months	serum		61.44
4005	G3 KO	NR	F	8 weeks	8 months	serum		85.68
4347	G3 KO	NR	F	8 weeks	4 months	serum		203.96
4140	G3 KO	NR	F	16 weeks	8 months	serum		36.63
4141	G3 KO	NR	F	16 weeks	8 months	serum		56.24
4137	G3 KO	NR	M	16 weeks	8 months	serum		24.78
4348	G3 KO	NR	F	16 weeks	4 months	serum		468.8
4024	G1 KO	vehicle	M	8 weeks	7 months	serum		0
4029	G1 KO	vehicle	F	16 weeks	9 months	serum		26.75
4353	G1 KO	vehicle	F	16 weeks	6 months	serum		9.02
4183	G1 KO	vehicle	F	16 weeks	7 months	serum		22.81
4007	G3 KO	vehicle	F	8 weeks	8 months	serum	M-CSF	9.66
4004	G3 KO	vehicle	F	8 weeks	8 months	serum		12.69
4345	G3 KO	vehicle	F	8 weeks	4 months	serum		12.69
4135	G3 KO	vehicle	M	16 weeks	8 months	serum		8.26
4136	G3 KO	vehicle	M	16 weeks	8 months	serum		8.49
4139	G3 KO	vehicle	F	16 weeks	8 months	serum		7.1
4346	G3 KO	vehicle	F	16 weeks	4 months	serum		16.67
4006	G3 KO	NR	F	8 weeks	8 months	serum		8.73
4005	G3 KO	NR	F	8 weeks	8 months	serum		11.29
4347	G3 KO	NR	F	8 weeks	4 months	serum		10.12
4140	G3 KO	NR	F	16 weeks	8 months	serum		10.36
4141	G3 KO	NR	F	16 weeks	8 months	serum		11.06
4137	G3 KO	NR	M	16 weeks	8 months	serum		48.35
4348	G3 KO	NR	F	16 weeks	4 months	serum		18.08
4024	G1 KO	vehicle	M	8 weeks	7 months	serum		8.73
4029	G1 KO	vehicle	F	16 weeks	9 months	serum		11.06
4353	G1 KO	vehicle	F	16 weeks	6 months	serum		21.38
4183	G1 KO	vehicle	F	16 weeks	7 months	serum		14.56
4007	G3 KO	vehicle	F	8 weeks	8 months	serum	MIG	335.89
4004	G3 KO	vehicle	F	8 weeks	8 months	serum		996.22
4345	G3 KO	vehicle	F	8 weeks	4 months	serum		189.73
4135	G3 KO	vehicle	M	16 weeks	8 months	serum		91.71
4136	G3 KO	vehicle	M	16 weeks	8 months	serum		337.36
4139	G3 KO	vehicle	F	16 weeks	8 months	serum		102.13
4346	G3 KO	vehicle	F	16 weeks	4 months	serum		94.91
4006	G3 KO	NR	F	8 weeks	8 months	serum		650.5
4005	G3 KO	NR	F	8 weeks	8 months	serum		439.22
4347	G3 KO	NR	F	8 weeks	4 months	serum		485.21
4140	G3 KO	NR	F	16 weeks	8 months	serum		338.65
4141	G3 KO	NR	F	16 weeks	8 months	serum		574.36
4137	G3 KO	NR	M	16 weeks	8 months	serum		114.63
4348	G3 KO	NR	F	16 weeks	4 months	serum		1067.18
4024	G1 KO	vehicle	M	8 weeks	7 months	serum		491.56
4029	G1 KO	vehicle	F	16 weeks	9 months	serum		320.37
4353	G1 KO	vehicle	F	16 weeks	6 months	serum		470.7
4183	G1 KO	vehicle	F	16 weeks	7 months	serum		745.48
4007	G3 KO	vehicle	F	8 weeks	8 months	serum	MIP-1α	66.28
4004	G3 KO	vehicle	F	8 weeks	8 months	serum		146.74
4345	G3 KO	vehicle	F	8 weeks	4 months	serum		167.32
4135	G3 KO	vehicle	M	16 weeks	8 months	serum		150.51
4136	G3 KO	vehicle	M	16 weeks	8 months	serum		192.45
4139	G3 KO	vehicle	F	16 weeks	8 months	serum		203.79
4346	G3 KO	vehicle	F	16 weeks	4 months	serum		120.02
4006	G3 KO	NR	F	8 weeks	8 months	serum		48.74
4005	G3 KO	NR	F	8 weeks	8 months	serum		286.31
4347	G3 KO	NR	F	8 weeks	4 months	serum		340.21
4140	G3 KO	NR	F	16 weeks	8 months	serum		105.18
4141	G3 KO	NR	F	16 weeks	8 months	serum		314.82
4137	G3 KO	NR	M	16 weeks	8 months	serum		38.13
4348	G3 KO	NR	F	16 weeks	4 months	serum		119.06
4024	G1 KO	vehicle	M	8 weeks	7 months	serum		69.9
4029	G1 KO	vehicle	F	16 weeks	9 months	serum		88.19
4353	G1 KO	vehicle	F	16 weeks	6 months	serum		68.12
4183	G1 KO	vehicle	F	16 weeks	7 months	serum		46
4007	G3 KO	vehicle	F	8 weeks	8 months	serum	MIP-1β	104.2
4004	G3 KO	vehicle	F	8 weeks	8 months	serum		90.57
4345	G3 KO	vehicle	F	8 weeks	4 months	serum		77.83
4135	G3 KO	vehicle	M	16 weeks	8 months	serum		83.11
4136	G3 KO	vehicle	M	16 weeks	8 months	serum		88.76
4139	G3 KO	vehicle	F	16 weeks	8 months	serum		702.06
4346	G3 KO	vehicle	F	16 weeks	4 months	serum		69.31
4006	G3 KO	NR	F	8 weeks	8 months	serum		79.84
4005	G3 KO	NR	F	8 weeks	8 months	serum		410.5
4347	G3 KO	NR	F	8 weeks	4 months	serum		231.18
4140	G3 KO	NR	F	16 weeks	8 months	serum		79.17
4141	G3 KO	NR	F	16 weeks	8 months	serum		206.11
4137	G3 KO	NR	M	16 weeks	8 months	serum		72.24
4348	G3 KO	NR	F	16 weeks	4 months	serum		16.08
4024	G1 KO	vehicle	M	8 weeks	7 months	serum		61.51
4029	G1 KO	vehicle	F	16 weeks	9 months	serum		6.22
4353	G1 KO	vehicle	F	16 weeks	6 months	serum		0
4183	G1 KO	vehicle	F	16 weeks	7 months	serum		115.55
4007	G3 KO	vehicle	F	8 weeks	8 months	serum	MIP-2	32
4004	G3 KO	vehicle	F	8 weeks	8 months	serum		0
4345	G3 KO	vehicle	F	8 weeks	4 months	serum		24.96
4135	G3 KO	vehicle	M	16 weeks	8 months	serum		0
4136	G3 KO	vehicle	M	16 weeks	8 months	serum		227.87
4139	G3 KO	vehicle	F	16 weeks	8 months	serum		126.75
4346	G3 KO	vehicle	F	16 weeks	4 months	serum		24.96
4006	G3 KO	NR	F	8 weeks	8 months	serum		17.94
4005	G3 KO	NR	F	8 weeks	8 months	serum		46.06
4347	G3 KO	NR	F	8 weeks	4 months	serum		59.91
4140	G3 KO	NR	F	16 weeks	8 months	serum		176.43
4141	G3 KO	NR	F	16 weeks	8 months	serum		0
4137	G3 KO	NR	M	16 weeks	8 months	serum		59.91
4348	G3 KO	NR	F	16 weeks	4 months	serum		187.83
4024	G1 KO	vehicle	M	8 weeks	7 months	serum		32
4029	G1 KO	vehicle	F	16 weeks	9 months	serum		59.91
4353	G1 KO	vehicle	F	16 weeks	6 months	serum		59.91
4183	G1 KO	vehicle	F	16 weeks	7 months	serum		184.11
4007	G3 KO	vehicle	F	8 weeks	8 months	serum	RANTES	29.71
4004	G3 KO	vehicle	F	8 weeks	8 months	serum		89.14
4345	G3 KO	vehicle	F	8 weeks	4 months	serum		45.03
4135	G3 KO	vehicle	M	16 weeks	8 months	serum		40.69
4136	G3 KO	vehicle	M	16 weeks	8 months	serum		11930.3
4139	G3 KO	vehicle	F	16 weeks	8 months	serum		17.32
4346	G3 KO	vehicle	F	16 weeks	4 months	serum		38.63
4006	G3 KO	NR	F	8 weeks	8 months	serum		24.86
4005	G3 KO	NR	F	8 weeks	8 months	serum		62.14
4347	G3 KO	NR	F	8 weeks	4 months	serum		44.55
4140	G3 KO	NR	F	16 weeks	8 months	serum		23.22
4141	G3 KO	NR	F	16 weeks	8 months	serum		34.76
4137	G3 KO	NR	M	16 weeks	8 months	serum		17.03
4348	G3 KO	NR	F	16 weeks	4 months	serum		40.56
4024	G1 KO	vehicle	M	8 weeks	7 months	serum		8.42
4029	G1 KO	vehicle	F	16 weeks	9 months	serum		25.81
4353	G1 KO	vehicle	F	16 weeks	6 months	serum		30.81
4183	G1 KO	vehicle	F	16 weeks	7 months	serum		37.45
4007	G3 KO	vehicle	F	8 weeks	8 months	serum	TNF-α	1.62
4004	G3 KO	vehicle	F	8 weeks	8 months	serum		133.8
4345	G3 KO	vehicle	F	8 weeks	4 months	serum		6.08
4135	G3 KO	vehicle	M	16 weeks	8 months	serum		10.39
4136	G3 KO	vehicle	M	16 weeks	8 months	serum		2720.25
4139	G3 KO	vehicle	F	16 weeks	8 months	serum		13.45
4346	G3 KO	vehicle	F	16 weeks	4 months	serum		9.58
4006	G3 KO	NR	F	8 weeks	8 months	serum		0
4005	G3 KO	NR	F	8 weeks	8 months	serum		7.34
4347	G3 KO	NR	F	8 weeks	4 months	serum		25.42
4140	G3 KO	NR	F	16 weeks	8 months	serum		5.84
4141	G3 KO	NR	F	16 weeks	8 months	serum		10.99
4137	G3 KO	NR	M	16 weeks	8 months	serum		10.09
4348	G3 KO	NR	F	16 weeks	4 months	serum		94.62
4024	G1 KO	vehicle	M	8 weeks	7 months	serum		4.33
4029	G1 KO	vehicle	F	16 weeks	9 months	serum		3.93
4353	G1 KO	vehicle	F	16 weeks	6 months	serum		4.2
4183	G1 KO	vehicle	F	16 weeks	7 months	serum		2.62
