# Supplementary material for: Boosting NAD ameliorates hematopoietic impairment linked to short telomeres in vivo
Source: GeroScience. 2023 Feb 24;45(4):2213–28. doi: 10.1007/s11357-023-00752-2 (PMC10651621; doi:10.1007/s11357-023-00752-2)
Supplement: Supplementary file 10 — (XLSX 23 kb) [file 11357_2023_752_MOESM6_ESM.xlsx]

## Sheet: Sheet1
Supplementary Table 2. Cytokine levels in Tert-/- bone marrow
Mouse (ID)	Genotype	Treatment	Sex	Treatment duration	Age (endpoint collection)	Tissue	cytokine/chemokine	pg/mL
4139	G3 KO	vehicle	F	16 weeks	8 months	bone marrow	Eotaxin	22.57
4135	G3 KO	vehicle	M	16 weeks	8 months	bone marrow		14.55
4136	G3 KO	vehicle	M	16 weeks	8 months	bone marrow		18.18
4346	G3 KO	vehicle	F	16 weeks	4 months	bone marrow		14.91
4140	G3 KO	NR	F	16 weeks	8 months	bone marrow		14.49
4141	G3 KO	NR	F	16 weeks	8 months	bone marrow		15.29
4348	G3 KO	NR	F	16 weeks	4 months	bone marrow		19.32
4137	G3 KO	NR	M	16 weeks	8 months	bone marrow		14.36
4181	G1 KO	vehicle	M	8 weeks	5 months	bone marrow		16.83
4353	G1 KO	vehicle	F	16 weeks	6 months	bone marrow		17.65
4029	G1 KO	vehicle	F	16 weeks	9 months	bone marrow		13.98
4139	G3 KO	vehicle	F	16 weeks	8 months	bone marrow	G-CSF	180.94
4135	G3 KO	vehicle	M	16 weeks	8 months	bone marrow		34.99
4136	G3 KO	vehicle	M	16 weeks	8 months	bone marrow		128.69
4346	G3 KO	vehicle	F	16 weeks	4 months	bone marrow		44.32
4140	G3 KO	NR	F	16 weeks	8 months	bone marrow		52.01
4141	G3 KO	NR	F	16 weeks	8 months	bone marrow		208.02
4348	G3 KO	NR	F	16 weeks	4 months	bone marrow		68.26
4137	G3 KO	NR	M	16 weeks	8 months	bone marrow		161.7
4181	G1 KO	vehicle	M	8 weeks	5 months	bone marrow		36.91
4353	G1 KO	vehicle	F	16 weeks	6 months	bone marrow		28.84
4029	G1 KO	vehicle	F	16 weeks	9 months	bone marrow		12.14
4139	G3 KO	vehicle	F	16 weeks	8 months	bone marrow	IL-1β	0
4135	G3 KO	vehicle	M	16 weeks	8 months	bone marrow		0.98
4136	G3 KO	vehicle	M	16 weeks	8 months	bone marrow		0.07
4346	G3 KO	vehicle	F	16 weeks	4 months	bone marrow		0
4140	G3 KO	NR	F	16 weeks	8 months	bone marrow		2.26
4141	G3 KO	NR	F	16 weeks	8 months	bone marrow		0.53
4348	G3 KO	NR	F	16 weeks	4 months	bone marrow		2.14
4137	G3 KO	NR	M	16 weeks	8 months	bone marrow		0.18
4181	G1 KO	vehicle	M	8 weeks	5 months	bone marrow		2.61
4353	G1 KO	vehicle	F	16 weeks	6 months	bone marrow		1.39
4029	G1 KO	vehicle	F	16 weeks	9 months	bone marrow		2.73
4139	G3 KO	vehicle	F	16 weeks	8 months	bone marrow	IL-2	1.54
4135	G3 KO	vehicle	M	16 weeks	8 months	bone marrow		0.6
4136	G3 KO	vehicle	M	16 weeks	8 months	bone marrow		0.68
4346	G3 KO	vehicle	F	16 weeks	4 months	bone marrow		3.73
4140	G3 KO	NR	F	16 weeks	8 months	bone marrow		1.04
4141	G3 KO	NR	F	16 weeks	8 months	bone marrow		2.58
4348	G3 KO	NR	F	16 weeks	4 months	bone marrow		2.8
4137	G3 KO	NR	M	16 weeks	8 months	bone marrow		1.5
4181	G1 KO	vehicle	M	8 weeks	5 months	bone marrow		1.08
4353	G1 KO	vehicle	F	16 weeks	6 months	bone marrow		3.12
4029	G1 KO	vehicle	F	16 weeks	9 months	bone marrow		0.84
4139	G3 KO	vehicle	F	16 weeks	8 months	bone marrow	IL-3	0
4135	G3 KO	vehicle	M	16 weeks	8 months	bone marrow		1.08
4136	G3 KO	vehicle	M	16 weeks	8 months	bone marrow		0
4346	G3 KO	vehicle	F	16 weeks	4 months	bone marrow		0
4140	G3 KO	NR	F	16 weeks	8 months	bone marrow		0
4141	G3 KO	NR	F	16 weeks	8 months	bone marrow		0
4348	G3 KO	NR	F	16 weeks	4 months	bone marrow		0
4137	G3 KO	NR	M	16 weeks	8 months	bone marrow		0
4181	G1 KO	vehicle	M	8 weeks	5 months	bone marrow		0.71
4353	G1 KO	vehicle	F	16 weeks	6 months	bone marrow		0
4029	G1 KO	vehicle	F	16 weeks	9 months	bone marrow		0.3
4139	G3 KO	vehicle	F	16 weeks	8 months	bone marrow	IL-4	0.19
4135	G3 KO	vehicle	M	16 weeks	8 months	bone marrow		0.32
4136	G3 KO	vehicle	M	16 weeks	8 months	bone marrow		0.24
4346	G3 KO	vehicle	F	16 weeks	4 months	bone marrow		0.24
4140	G3 KO	NR	F	16 weeks	8 months	bone marrow		0.37
4141	G3 KO	NR	F	16 weeks	8 months	bone marrow		0.38
4348	G3 KO	NR	F	16 weeks	4 months	bone marrow		0.55
4137	G3 KO	NR	M	16 weeks	8 months	bone marrow		0.23
4181	G1 KO	vehicle	M	8 weeks	5 months	bone marrow		0.64
4353	G1 KO	vehicle	F	16 weeks	6 months	bone marrow		0.56
4029	G1 KO	vehicle	F	16 weeks	9 months	bone marrow		0.62
4139	G3 KO	vehicle	F	16 weeks	8 months	bone marrow	IL-6	0
4135	G3 KO	vehicle	M	16 weeks	8 months	bone marrow		0.35
4136	G3 KO	vehicle	M	16 weeks	8 months	bone marrow		0.25
4346	G3 KO	vehicle	F	16 weeks	4 months	bone marrow		0.15
4140	G3 KO	NR	F	16 weeks	8 months	bone marrow		0
4141	G3 KO	NR	F	16 weeks	8 months	bone marrow		0
4348	G3 KO	NR	F	16 weeks	4 months	bone marrow		0.55
4137	G3 KO	NR	M	16 weeks	8 months	bone marrow		0.1
4181	G1 KO	vehicle	M	8 weeks	5 months	bone marrow		0
4353	G1 KO	vehicle	F	16 weeks	6 months	bone marrow		1.06
4029	G1 KO	vehicle	F	16 weeks	9 months	bone marrow		0
4139	G3 KO	vehicle	F	16 weeks	8 months	bone marrow	IL-9	119.4
4135	G3 KO	vehicle	M	16 weeks	8 months	bone marrow		142
4136	G3 KO	vehicle	M	16 weeks	8 months	bone marrow		150.91
4346	G3 KO	vehicle	F	16 weeks	4 months	bone marrow		103.18
4140	G3 KO	NR	F	16 weeks	8 months	bone marrow		102.36
4141	G3 KO	NR	F	16 weeks	8 months	bone marrow		4.95
4348	G3 KO	NR	F	16 weeks	4 months	bone marrow		20.71
4137	G3 KO	NR	M	16 weeks	8 months	bone marrow		38.07
4181	G1 KO	vehicle	M	8 weeks	5 months	bone marrow		51.59
4353	G1 KO	vehicle	F	16 weeks	6 months	bone marrow		20.71
4029	G1 KO	vehicle	F	16 weeks	9 months	bone marrow		143.56
4139	G3 KO	vehicle	F	16 weeks	8 months	bone marrow	IL-10	0
4135	G3 KO	vehicle	M	16 weeks	8 months	bone marrow		4.84
4136	G3 KO	vehicle	M	16 weeks	8 months	bone marrow		0.54
4346	G3 KO	vehicle	F	16 weeks	4 months	bone marrow		X
4140	G3 KO	NR	F	16 weeks	8 months	bone marrow		1.84
4141	G3 KO	NR	F	16 weeks	8 months	bone marrow		X
4348	G3 KO	NR	F	16 weeks	4 months	bone marrow		2.19
4137	G3 KO	NR	M	16 weeks	8 months	bone marrow		1.64
4181	G1 KO	vehicle	M	8 weeks	5 months	bone marrow		2.77
4353	G1 KO	vehicle	F	16 weeks	6 months	bone marrow		0.44
4029	G1 KO	vehicle	F	16 weeks	9 months	bone marrow		4.78
4139	G3 KO	vehicle	F	16 weeks	8 months	bone marrow	IL-12p40	0
4135	G3 KO	vehicle	M	16 weeks	8 months	bone marrow		7.71
4136	G3 KO	vehicle	M	16 weeks	8 months	bone marrow		0
4346	G3 KO	vehicle	F	16 weeks	4 months	bone marrow		0.81
4140	G3 KO	NR	F	16 weeks	8 months	bone marrow		0.22
4141	G3 KO	NR	F	16 weeks	8 months	bone marrow		0
4348	G3 KO	NR	F	16 weeks	4 months	bone marrow		0
4137	G3 KO	NR	M	16 weeks	8 months	bone marrow		0
4181	G1 KO	vehicle	M	8 weeks	5 months	bone marrow		0
4353	G1 KO	vehicle	F	16 weeks	6 months	bone marrow		0
4029	G1 KO	vehicle	F	16 weeks	9 months	bone marrow		7.71
4139	G3 KO	vehicle	F	16 weeks	8 months	bone marrow	IL-17	0.05
4135	G3 KO	vehicle	M	16 weeks	8 months	bone marrow		0.42
4136	G3 KO	vehicle	M	16 weeks	8 months	bone marrow		0.03
4346	G3 KO	vehicle	F	16 weeks	4 months	bone marrow		0.16
4140	G3 KO	NR	F	16 weeks	8 months	bone marrow		0.19
4141	G3 KO	NR	F	16 weeks	8 months	bone marrow		0.05
4348	G3 KO	NR	F	16 weeks	4 months	bone marrow		0.31
4137	G3 KO	NR	M	16 weeks	8 months	bone marrow		0.07
4181	G1 KO	vehicle	M	8 weeks	5 months	bone marrow		0.16
4353	G1 KO	vehicle	F	16 weeks	6 months	bone marrow		0.37
4029	G1 KO	vehicle	F	16 weeks	9 months	bone marrow		0.33
4139	G3 KO	vehicle	F	16 weeks	8 months	bone marrow	IP-10	27.08
4135	G3 KO	vehicle	M	16 weeks	8 months	bone marrow		27.55
4136	G3 KO	vehicle	M	16 weeks	8 months	bone marrow		27.78
4346	G3 KO	vehicle	F	16 weeks	4 months	bone marrow		X
4140	G3 KO	NR	F	16 weeks	8 months	bone marrow		34.93
4141	G3 KO	NR	F	16 weeks	8 months	bone marrow		X
4348	G3 KO	NR	F	16 weeks	4 months	bone marrow		54.02
4137	G3 KO	NR	M	16 weeks	8 months	bone marrow		28.25
4181	G1 KO	vehicle	M	8 weeks	5 months	bone marrow		61.48
4353	G1 KO	vehicle	F	16 weeks	6 months	bone marrow		60.1
4029	G1 KO	vehicle	F	16 weeks	9 months	bone marrow		33.8
4139	G3 KO	vehicle	F	16 weeks	8 months	bone marrow	KC	69.66
4135	G3 KO	vehicle	M	16 weeks	8 months	bone marrow		33.95
4136	G3 KO	vehicle	M	16 weeks	8 months	bone marrow		57.08
4346	G3 KO	vehicle	F	16 weeks	4 months	bone marrow		28.17
4140	G3 KO	NR	F	16 weeks	8 months	bone marrow		33.79
4141	G3 KO	NR	F	16 weeks	8 months	bone marrow		61.16
4348	G3 KO	NR	F	16 weeks	4 months	bone marrow		45.2
4137	G3 KO	NR	M	16 weeks	8 months	bone marrow		75.62
4181	G1 KO	vehicle	M	8 weeks	5 months	bone marrow		34.82
4353	G1 KO	vehicle	F	16 weeks	6 months	bone marrow		33.68
4029	G1 KO	vehicle	F	16 weeks	9 months	bone marrow		26.68
4139	G3 KO	vehicle	F	16 weeks	8 months	bone marrow	LIF	1.03
4135	G3 KO	vehicle	M	16 weeks	8 months	bone marrow		0.75
4136	G3 KO	vehicle	M	16 weeks	8 months	bone marrow		1.47
4346	G3 KO	vehicle	F	16 weeks	4 months	bone marrow		0.75
4140	G3 KO	NR	F	16 weeks	8 months	bone marrow		0.52
4141	G3 KO	NR	F	16 weeks	8 months	bone marrow		0.52
4348	G3 KO	NR	F	16 weeks	4 months	bone marrow		0.44
4137	G3 KO	NR	M	16 weeks	8 months	bone marrow		1.13
4181	G1 KO	vehicle	M	8 weeks	5 months	bone marrow		0.83
4353	G1 KO	vehicle	F	16 weeks	6 months	bone marrow		1.25
4029	G1 KO	vehicle	F	16 weeks	9 months	bone marrow		0.22
4139	G3 KO	vehicle	F	16 weeks	8 months	bone marrow	M-CSF	34.79
4135	G3 KO	vehicle	M	16 weeks	8 months	bone marrow		44.37
4136	G3 KO	vehicle	M	16 weeks	8 months	bone marrow		40.64
4346	G3 KO	vehicle	F	16 weeks	4 months	bone marrow		25.52
4140	G3 KO	NR	F	16 weeks	8 months	bone marrow		24.77
4141	G3 KO	NR	F	16 weeks	8 months	bone marrow		24.82
4348	G3 KO	NR	F	16 weeks	4 months	bone marrow		33.52
4137	G3 KO	NR	M	16 weeks	8 months	bone marrow		67.82
4181	G1 KO	vehicle	M	8 weeks	5 months	bone marrow		39.17
4353	G1 KO	vehicle	F	16 weeks	6 months	bone marrow		27.93
4029	G1 KO	vehicle	F	16 weeks	9 months	bone marrow		28.73
4139	G3 KO	vehicle	F	16 weeks	8 months	bone marrow	MIG	61.98
4135	G3 KO	vehicle	M	16 weeks	8 months	bone marrow		60.77
4136	G3 KO	vehicle	M	16 weeks	8 months	bone marrow		55.04
4346	G3 KO	vehicle	F	16 weeks	4 months	bone marrow		53.59
4140	G3 KO	NR	F	16 weeks	8 months	bone marrow		111.36
4141	G3 KO	NR	F	16 weeks	8 months	bone marrow		68.65
4348	G3 KO	NR	F	16 weeks	4 months	bone marrow		200.7
4137	G3 KO	NR	M	16 weeks	8 months	bone marrow		47.6
4181	G1 KO	vehicle	M	8 weeks	5 months	bone marrow		197.12
4353	G1 KO	vehicle	F	16 weeks	6 months	bone marrow		208.88
4029	G1 KO	vehicle	F	16 weeks	9 months	bone marrow		163.37
4139	G3 KO	vehicle	F	16 weeks	8 months	bone marrow	MIP-1α	0
4135	G3 KO	vehicle	M	16 weeks	8 months	bone marrow		24.07
4136	G3 KO	vehicle	M	16 weeks	8 months	bone marrow		48.64
4346	G3 KO	vehicle	F	16 weeks	4 months	bone marrow		15.8
4140	G3 KO	NR	F	16 weeks	8 months	bone marrow		27.33
4141	G3 KO	NR	F	16 weeks	8 months	bone marrow		25.48
4348	G3 KO	NR	F	16 weeks	4 months	bone marrow		24.36
4137	G3 KO	NR	M	16 weeks	8 months	bone marrow		14.92
4181	G1 KO	vehicle	M	8 weeks	5 months	bone marrow		28.84
4353	G1 KO	vehicle	F	16 weeks	6 months	bone marrow		25.75
4029	G1 KO	vehicle	F	16 weeks	9 months	bone marrow		31.2
4139	G3 KO	vehicle	F	16 weeks	8 months	bone marrow	MIP-2	16.37
4135	G3 KO	vehicle	M	16 weeks	8 months	bone marrow		16.37
4136	G3 KO	vehicle	M	16 weeks	8 months	bone marrow		0
4346	G3 KO	vehicle	F	16 weeks	4 months	bone marrow		16.37
4140	G3 KO	NR	F	16 weeks	8 months	bone marrow		0
4141	G3 KO	NR	F	16 weeks	8 months	bone marrow		0
4348	G3 KO	NR	F	16 weeks	4 months	bone marrow		0
4137	G3 KO	NR	M	16 weeks	8 months	bone marrow		16.37
4181	G1 KO	vehicle	M	8 weeks	5 months	bone marrow		32.49
4353	G1 KO	vehicle	F	16 weeks	6 months	bone marrow		67.12
4029	G1 KO	vehicle	F	16 weeks	9 months	bone marrow		0
4139	G3 KO	vehicle	F	16 weeks	8 months	bone marrow	RANTES	9.47
4135	G3 KO	vehicle	M	16 weeks	8 months	bone marrow		6.84
4136	G3 KO	vehicle	M	16 weeks	8 months	bone marrow		6.49
4346	G3 KO	vehicle	F	16 weeks	4 months	bone marrow		8.66
4140	G3 KO	NR	F	16 weeks	8 months	bone marrow		8.14
4141	G3 KO	NR	F	16 weeks	8 months	bone marrow		X
4348	G3 KO	NR	F	16 weeks	4 months	bone marrow		12.98
4137	G3 KO	NR	M	16 weeks	8 months	bone marrow		8.12
4181	G1 KO	vehicle	M	8 weeks	5 months	bone marrow		10.33
4353	G1 KO	vehicle	F	16 weeks	6 months	bone marrow		14.51
4029	G1 KO	vehicle	F	16 weeks	9 months	bone marrow		9.82
4139	G3 KO	vehicle	F	16 weeks	8 months	bone marrow	TNF-α	19.04
4135	G3 KO	vehicle	M	16 weeks	8 months	bone marrow		12.14
4136	G3 KO	vehicle	M	16 weeks	8 months	bone marrow		16.87
4346	G3 KO	vehicle	F	16 weeks	4 months	bone marrow		10.74
4140	G3 KO	NR	F	16 weeks	8 months	bone marrow		7.86
4141	G3 KO	NR	F	16 weeks	8 months	bone marrow		10.66
4348	G3 KO	NR	F	16 weeks	4 months	bone marrow		8.43
4137	G3 KO	NR	M	16 weeks	8 months	bone marrow		18.78
4181	G1 KO	vehicle	M	8 weeks	5 months	bone marrow		9.71
4353	G1 KO	vehicle	F	16 weeks	6 months	bone marrow		4.64
4029	G1 KO	vehicle	F	16 weeks	9 months	bone marrow		6.92
